# Supplementary material for: The Nonlinear Impact of Mobile Human Activities on Vegetation Change in the Guangdong–Hong Kong–Macao Greater Bay Area
Source: Int J Environ Res Public Health. 2023 Jan 19;20(3):1874. doi: 10.3390/ijerph20031874 (PMC9914965; doi:10.3390/ijerph20031874)
Supplement: Supplementary file 1 [file ijerph-20-01874-s001.zip]

Archive with 1 entries (1 files):
- ijerph-2022061-supplementary.pdf
